# Supplementary material for: The aggregate proteome of Caenorhabditis elegans mitochondria implicates shared mechanisms of aging and Alzheimer’s disease
Source: Front Aging Neurosci. 2026 Jan 13;17:1713391. doi: 10.3389/fnagi.2025.1713391 (PMC12835372; doi:10.3389/fnagi.2025.1713391)
Supplement: Supplementary file 1 [file Table_1.xlsx]

## Sheet: Sheet1
Supplementary Table 1: List of all the proteins going early in insoluble aggregates due to influence of Abeta and Tau
Protein.ID	Aging_Day1	Aging_Day5	Abeta_Day1	Abeta_Day5	Tau_Day1	Tau_Day5	Triggered_By	FC_Abeta_Day1	FC_Tau_Day1	FC_Abeta_Day5	FC_Tau_Day5	Max_FC
nmy-2	1	1	2	100			Abeta Only	2		100		100
tba-5	1	1			1	69	Tau Only		1		69	69
tba-1	1	1	17	40	1	65	Abeta & Tau	17	1	40	65	65
tba-4	1	1	14	33	1	59	Abeta & Tau	14	1	33	59	59
tba-6	1	1			1	53	Tau Only		1		53	53
mec-7	5	10	20	72	22	461	Abeta & Tau	4	4.4	7.2	46.1	46.1
ifb-2	4	1	1	4	1	46	Abeta & Tau	0.25	0.25	4	46	46
ben-1	5	8	18	77	20	346	Abeta & Tau	3.6	4	9.625	43.25	43.25
tbb-4	3	9	18	66	14	353	Abeta & Tau	6	4.66667	7.33333	39.2222	39.2222
tbb-1	5	8	20	77	16	288	Abeta & Tau	4	3.2	9.625	36	36
eat-6	1	1	1	4	1	35	Abeta & Tau	1	1	4	35	35
tba-8	1	1	2	3	1	33	Abeta & Tau	2	1	3	33	33
chc-1	1	1	3	4	1	28	Abeta & Tau	3	1	4	28	28
dhc-1	1	1	1	3	1	28	Abeta & Tau	1	1	3	28	28
nasp-2	1	1	1	28	1	1	Abeta Only	1	1	28	1	28
mec-12	6	8	17	42	10	214	Abeta & Tau	2.83333	1.66667	5.25	26.75	26.75
unc-54	47	6	63	155	11	13	Abeta & Tau	1.34043	0.234043	25.8333	2.16667	25.8333
ifc-2	1	1	1	2	1	25	Abeta & Tau	1	1	2	25	25
tba-9	1	1	10	24			Abeta Only	10		24		24
unc-15	15	1	10	22	5	7	Abeta & Tau	0.666667	0.333333	22	7	22
rpl-5	1	2	22	12	1	4	Abeta & Tau	22	1	6	2	22
tba-7	1	1	7	20	1	1	Abeta Only	7	1	20	1	20
mca-3	1	1	1	4	1	19	Abeta & Tau	1	1	4	19	19
catp-4	1	1	1	9	1	18	Abeta & Tau	1	1	9	18	18
npp-10	1	1			2	18	Tau Only		2		18	18
rpl-4	1	5	16	10	1	4	Abeta Only	16	1	2	0.8	16
daf-21	5	4	46	64	2	14	Abeta & Tau	9.2	0.4	16	3.5	16
glh-1	1	1	16	3			Abeta Only	16		3		16
spc-1	1	1	1	1	1	15	Tau Only	1	1	1	15	15
gpb-1	1	1	1	1	1	15	Tau Only	1	1	1	15	15
dpy-23	1	1			1	15	Tau Only		1		15	15
mcm-7	1	1	1	15			Abeta Only	1		15		15
eef-2	4	3	39	45	1	1	Abeta Only	9.75	0.25	15	0.333333	15
rab-14	1	1	1	2	2	14	Abeta & Tau	1	2	2	14	14
hel-1	1	1	7	14	1	1	Abeta Only	7	1	14	1	14
vha-12	1	1	1	9	1	14	Abeta & Tau	1	1	9	14	14
dars-1	1	1	2	14			Abeta Only	2		14		14
npp-1	1	1	1	10	3	13	Abeta & Tau	1	3	10	13	13
unc-43	1	1	1	6	1	13	Abeta & Tau	1	1	6	13	13
mca-2	1	1	1	3	1	12	Abeta & Tau	1	1	3	12	12
ran-1	1	1	3	1	1	11	Abeta & Tau	3	1	1	11	11
hsp-60	1	1	7	11	2	3	Abeta & Tau	7	2	11	3	11
ain-1	1	1	1	11			Abeta Only	1		11		11
atp-2	8	4	22	41	12	31	Abeta & Tau	2.75	1.5	10.25	7.75	10.25
pygl-1	1	1	2	10			Abeta Only	2		10		10
sca-1	1	1	1	10	1	9	Abeta & Tau	1	1	10	9	10
myo-3	1	1	1	10	1	1	Abeta Only	1	1	10	1	10
nmy-1	1	1	9	10			Abeta Only	9		10		10
rps-8	1	6	10	11	1	6	Abeta Only	10	1	1.83333	1	10
nuo-1	1	1			1	10	Tau Only		1		10	10
gdh-1	2	1	16	10			Abeta Only	8		10		10
pab-1	1	1	7	10			Abeta Only	7		10		10
mcm-2	1	1	1	10			Abeta Only	1		10		10
tsn-1	1	1	1	9	1	4	Abeta & Tau	1	1	9	4	9
uba-1	1	1	1	9			Abeta Only	1		9		9
rpl-28	1	1	1	3	1	9	Abeta & Tau	1	1	3	9	9
rps-22	1	1	8	9	1	6	Abeta & Tau	8	1	9	6	9
rab-1	1	1	1	5	2	9	Abeta & Tau	1	2	5	9	9
rab-8	1	1	1	3	2	9	Abeta & Tau	1	2	3	9	9
rab-3	1	1	1	1	2	9	Tau Only	1	2	1	9	9
CELE_Y69A2AR	1	1	1	9	1	1	Abeta Only	1	1	9	1	9
fib-1	1	1	1	2	1	9	Abeta & Tau	1	1	2	9	9
inf-1	1	3	9	12	1	3	Abeta Only	9	1	4	1	9
gpi-1	1	1	2	1	1	9	Abeta & Tau	2	1	1	9	9
CELE_F44E5	5	2	6	8	4	18	Abeta & Tau	1.2	0.8	4	9	9
hsp-6	1	1	5	4	1	9	Abeta & Tau	5	1	4	9	9
laf-1	1	1	7	7	1	9	Abeta & Tau	7	1	7	9	9
dyn-1	1	1	1	2	1	9	Abeta & Tau	1	1	2	9	9
hsp-1	19	7	33	34	7	62	Abeta & Tau	1.73684	0.368421	4.85714	8.85714	8.85714
vha-13	1	2	8	10	1	17	Abeta & Tau	8	1	5	8.5	8.5
F28C1	1	6	8	8			Abeta Only	8		1.33333		8
rps-11	1	1	4	8	1	3	Abeta & Tau	4	1	8	3	8
gsp-2	1	1	1	1	1	8	Tau Only	1	1	1	8	8
goa-1	1	1	1	2	4	8	Abeta & Tau	1	4	2	8	8
F46H5	2	5	16	15	1	1	Abeta Only	8	0.5	3	0.2	8
nol-58	1	1	2	8	1	3	Abeta & Tau	2	1	8	3	8
pdi-2	1	1	4	8			Abeta Only	4		8		8
atp-1	9	5	15	34	8	40	Abeta & Tau	1.66667	0.888889	6.8	8	8
cdc-48	1	1	1	8	1	2	Abeta & Tau	1	1	8	2	8
mcm-5	1	1	1	8			Abeta Only	1		8		8
rps-27	1	1	7	8	2	2	Abeta & Tau	7	2	8	2	8
him-1	1	1	3	7			Abeta Only	3		7		7
top-2	1	1	1	7	1	6	Abeta & Tau	1	1	7	6	7
far-2	1	1	2	7	1	1	Abeta Only	2	1	7	1	7
arf-1	1	1	2	5	1	7	Abeta & Tau	2	1	5	7	7
myo-1	1	1	1	7			Abeta Only	1		7		7
ctc-2	1	1	1	7			Abeta Only	1		7		7
ech-6	1	1	7	5			Abeta Only	7		5		7
aldo-2	1	1	4	4	1	7	Abeta & Tau	4	1	4	7	7
cdl-1	1	1	1	7			Abeta Only	1		7		7
gpa-4	1	1	1	1	4	7	Tau Only	1	4	1	7	7
enol-1	1	1	4	7	1	2	Abeta & Tau	4	1	7	2	7
pdi-1	3	1	4	7			Abeta Only	1.33333		7		7
nol-56	1	1	2	7	1	4	Abeta & Tau	2	1	7	4	7
vbh-1	1	1	6	3	1	7	Abeta & Tau	6	1	3	7	7
rop-1	1	1	1	7			Abeta Only	1		7		7
pab-2	1	1	4	7			Abeta Only	4		7		7
drp-1	1	1			1	7	Tau Only		1		7	7
F01G4	3	3	7	20	1	12	Abeta & Tau	2.33333	0.333333	6.66667	4	6.66667
tbb-2	5	13	22	85			Abeta Only	4.4		6.53846		6.53846
act-1	39	41	51	69	62	254	Tau Only	1.30769	1.58974	1.68293	6.19512	6.19512
pyk-1	1	1	6	6			Abeta Only	6		6		6
apa-2	1	1	1	1	1	6	Tau Only	1	1	1	6	6
icl-1	1	1	1	6			Abeta Only	1		6		6
rps-26	1	1	5	5	1	6	Abeta & Tau	5	1	5	6	6
rps-14	1	5	6	9	2	10	Abeta & Tau	6	2	1.8	2	6
T19H12	1	1	1	6			Abeta Only	1		6		6
prp-8	1	1	1	1	1	6	Tau Only	1	1	1	6	6
rpl-7	1	3	6	3	1	1	Abeta Only	6	1	1	0.333333	6
ech-7	1	1	6	4			Abeta Only	6		4		6
phb-2	1	1	1	1	1	6	Tau Only	1	1	1	6	6
ule-3	1	11	6	8			Abeta Only	6		0.727273		6
cdk-1	1	1	2	6			Abeta Only	2		6		6
eef-1G	1	1	2	2	6	5	Abeta & Tau	2	6	2	5	6
gsa-1	1	1	1	1	4	6	Tau Only	1	4	1	6	6
CELE_Y65B4A	1	1	2	2	1	6	Abeta & Tau	2	1	2	6	6
ifc-1	1	1	1	1	1	6	Tau Only	1	1	1	6	6
pyk-2	1	1	6	6			Abeta Only	6		6		6
lmn-1	1	1	3	6	1	5	Abeta & Tau	3	1	6	5	6
acs-4	1	1	1	6			Abeta Only	1		6		6
hsp-3	17	5	21	17	3	28	Abeta & Tau	1.23529	0.176471	3.4	5.6	5.6
rps-1	2	3	11	8	1	3	Abeta Only	5.5	0.5	2.66667	1	5.5
act-5	23	28	22	42	36	154	Tau Only	0.956522	1.56522	1.5	5.5	5.5
hsp-4	17	5	16	14	3	27	Abeta & Tau	0.941176	0.176471	2.8	5.4	5.4
ftt-2	5	4	13	21	5	18	Abeta & Tau	2.6	1	5.25	4.5	5.25
par-5	11	5	16	26	5	18	Abeta & Tau	1.45455	0.454545	5.2	3.6	5.2
C41D11	2	1	5	5			Abeta Only	2.5		5		5
apb-1	1	1	1	3	1	5	Abeta & Tau	1	1	3	5	5
rps-20	1	1	2	5	1	2	Abeta & Tau	2	1	5	2	5
mix-1	1	1	2	5			Abeta Only	2		5		5
rpl-23	2	7	10	12	1	10	Abeta Only	5	0.5	1.71429	1.42857	5
rps-17	1	1	2	5	1	2	Abeta & Tau	2	1	5	2	5
cmd-1	1	1	1	1	1	5	Tau Only	1	1	1	5	5
smc-4	1	1	5	3			Abeta Only	5		3		5
tct-1	1	2	5	5			Abeta Only	5		2.5		5
prdx-2	1	4	5	11	1	9	Abeta & Tau	5	1	2.75	2.25	5
rpl-2	1	1	4	2	1	5	Abeta & Tau	4	1	2	5	5
rps-2	1	1	1	3	1	5	Abeta & Tau	1	1	3	5	5
gsp-1	1	1	1	1	1	5	Tau Only	1	1	1	5	5
car-1	1	1	1	5			Abeta Only	1		5		5
pes-4	1	1	5	1	1	3	Abeta & Tau	5	1	1	3	5
acdh-1	1	1	5	3			Abeta Only	5		3		5
tba-2	6	8	17	40			Abeta Only	2.83333		5		5
pmt-2	1	1	5	5	1	1	Abeta Only	5	1	5	1	5
ctsa-1	1	1	1	5			Abeta Only	1		5		5
alh-8	1	1	5	5			Abeta Only	5		5		5
hrpr-1	1	1	1	5			Abeta Only	1		5		5
ifb-1	4	1	1	2	1	5	Abeta & Tau	0.25	0.25	2	5	5
cht-1	1	1	1	5			Abeta Only	1		5		5
pgl-1	1	1	3	5			Abeta Only	3		5		5
nsf-1	1	1	1	2	1	5	Abeta & Tau	1	1	2	5	5
mcm-4	1	1	1	5			Abeta Only	1		5		5
CELE_ZC373	2	20	9	19	1	6	Abeta Only	4.5	0.5	0.95	0.3	4.5
lev-11	5	2	4	9	6	1	Abeta Only	0.8	1.2	4.5	0.5	4.5
ucr-1	5	2	6	9	2	5	Abeta & Tau	1.2	0.4	4.5	2.5	4.5
glh-2	1	1	4	1			Abeta Only	4		1		4
aars-2	1	1	1	4			Abeta Only	1		4		4
ogdh-1	1	4	4	6			Abeta Only	4		1.5		4
noah-1	1	1	1	4			Abeta Only	1		4		4
Y45F10C	1	1	1	4			Abeta Only	1		4		4
pfn-1	1	1	1	4	1	1	Abeta Only	1	1	4	1	4
rps-16	1	2	4	7			Abeta Only	4		3.5		4
lbp-6	1	1	4	3			Abeta Only	4		3		4
ule-5	1	9	4	15			Abeta Only	4		1.66667		4
rps-9	1	2	4	6	1	6	Abeta & Tau	4	1	3	3	4
rpl-9	1	1	2	4	1	3	Abeta & Tau	2	1	4	3	4
rho-1	1	1			1	4	Tau Only		1		4	4
eef-1B	1	1	1	2	4	3	Abeta & Tau	1	4	2	3	4
rpl-6	1	3	4	1	1	5	Abeta Only	4	1	0.333333	1.66667	4
rpl-19	1	1	2	2	1	4	Abeta & Tau	2	1	2	4	4
rpl-1	1	2	4	3	1	1	Abeta Only	4	1	1.5	0.5	4
rps-4	5	4	17	16	2	16	Abeta & Tau	3.4	0.4	4	4	4
rpl-7A	1	1	4	2	1	2	Abeta & Tau	4	1	2	2	4
sodh-1	1	1	1	4	1	1	Abeta Only	1	1	4	1	4
ZC434	1	1	1	4			Abeta Only	1		4		4
epi-1	1	1	1	4			Abeta Only	1		4		4
rnr-2	1	1	1	4			Abeta Only	1		4		4
rpt-5	1	1	1	4			Abeta Only	1		4		4
rpt-1	1	1	1	4	1	1	Abeta Only	1	1	4	1	4
C01G5	1	1	3	4			Abeta Only	3		4		4
CELE_Y32F6A	1	1	1	4			Abeta Only	1		4		4
acer-1	1	1	3	4			Abeta Only	3		4		4
eif-2gamma	1	1	4	3			Abeta Only	4		3		4
tufm-1	1	1	1	4			Abeta Only	1		4		4
cyp-35c1	1	1	1	4			Abeta Only	1		4		4
prp-9	1	1	4	2			Abeta Only	4		2		4
F37C4	1	1	1	4			Abeta Only	1		4		4
erfa-1	1	1	3	4			Abeta Only	3		4		4
paa-1	1	1	1	4			Abeta Only	1		4		4
abcf-2	1	1	2	4			Abeta Only	2		4		4
pck-2	1	1	2	4			Abeta Only	2		4		4
aco-2	1	1	3	4	1	1	Abeta Only	3	1	4	1	4
bicd-1	1	1	3	4			Abeta Only	3		4		4
lin-5	1	1	1	4			Abeta Only	1		4		4
enpl-1	3	3	11	10	1	1	Abeta Only	3.66667	0.333333	3.33333	0.333333	3.66667
rps-3	5	11	18	25	3	14	Abeta Only	3.6	0.6	2.27273	1.27273	3.6
rpl-14	6	2	3	5	1	7	Abeta & Tau	0.5	0.166667	2.5	3.5	3.5
hsp-70	5	2	1	7	4	1	Abeta Only	0.2	0.8	3.5	0.5	3.5
dlc-1	1	1			1	3	Tau Only		1		3	3
rde-12	1	1	1	3			Abeta Only	1		3		3
his-67	28	22	33	48	23	66	Abeta & Tau	1.17857	0.821429	2.18182	3	3
C39D10	1	1	1	3	1	1	Abeta Only	1	1	3	1	3
vgln-1	1	1	1	1	1	3	Tau Only	1	1	1	3	3
rps-12	1	1	1	3	1	1	Abeta Only	1	1	3	1	3
rps-23	1	1	2	3			Abeta Only	2		3		3
rps-15	1	2	3	4			Abeta Only	3		2		3
lam-2	1	1	1	3			Abeta Only	1		3		3
far-1	1	1	1	3			Abeta Only	1		3		3
CELE_D1054	2	12	6	11	1	5	Abeta Only	3	0.5	0.916667	0.416667	3
cdc-42	1	1			1	3	Tau Only		1		3	3
rps-7	1	1	3	2			Abeta Only	3		2		3
rpl-16	1	1	3	2			Abeta Only	3		2		3
rab-5	1	1	1	3	1	1	Abeta Only	1	1	3	1	3
prdx-3	1	1	1	3	1	2	Abeta & Tau	1	1	3	2	3
cav-1	1	1	1	3			Abeta Only	1		3		3
rps-6	1	1	3	1	1	1	Abeta Only	3	1	1	1	3
C07D8	1	1	1	3			Abeta Only	1		3		3
kin-19	1	1	1	3	1	1	Abeta Only	1	1	3	1	3
nsph-4	1	1	1	3			Abeta Only	1		3		3
sams-1	1	1	3	2			Abeta Only	3		2		3
acdh-10	1	1	1	3			Abeta Only	1		3		3
cgh-1	1	1	2	3			Abeta Only	2		3		3
ttc-4	1	1	3	2			Abeta Only	3		2		3
dlst-1	3	6	9	9			Abeta Only	3		1.5		3
CELE_F17A9	2	1	6	3			Abeta Only	3		3		3
pccb-1	1	1	2	3			Abeta Only	2		3		3
T22D1	1	3	3	2			Abeta Only	3		0.666667		3
rpn-3	1	1	1	3			Abeta Only	1		3		3
ddx-17	1	1	1	3			Abeta Only	1		3		3
nars-1	1	1	1	3			Abeta Only	1		3		3
edc-3	1	1	1	3			Abeta Only	1		3		3
kars-1	1	1	3	3	1	1	Abeta Only	3	1	3	1	3
tkt-1	1	1	1	3			Abeta Only	1		3		3
pars-1	1	1	2	3			Abeta Only	2		3		3
erm-1	1	1	3	1			Abeta Only	3		1		3
sdha-1	1	1	1	3			Abeta Only	1		3		3
aak-2	1	1	1	3			Abeta Only	1		3		3
dim-1	1	1	1	1	3	2	Tau Only	1	3	1	2	3
pgl-3	1	1	1	3			Abeta Only	1		3		3
haly-1	1	1	1	3			Abeta Only	1		3		3
sqst-1	1	1	1	3			Abeta Only	1		3		3
nuo-5	1	1	1	3	1	1	Abeta Only	1	1	3	1	3
epg-2	1	1	1	3			Abeta Only	1		3		3
rnr-1	1	1	1	3			Abeta Only	1		3		3
ahcy-1	7	9	20	17	3	1	Abeta Only	2.85714	0.428571	1.88889	0.111111	2.85714
rpl-10	5	4	14	10	1	8	Abeta & Tau	2.8	0.2	2.5	2	2.8
ant-1	7	16	9	17	2	41	Tau Only	1.28571	0.285714	1.0625	2.5625	2.5625
ola-1	1	2	2	5			Abeta Only	2		2.5		2.5
eft-4	30	30	52	75	18	35	Abeta Only	1.73333	0.6	2.5	1.16667	2.5
vit-6	32	128	79	166	2	74	Abeta Only	2.46875	0.0625	1.29688	0.578125	2.46875
rpl-22	3	3	7	6	1	3	Abeta Only	2.33333	0.333333	2	1	2.33333
rpl-11	3	5	7	7	4	11	Abeta & Tau	2.33333	1.33333	1.4	2.2	2.33333
his-40	9	10	11	11	7	23	Tau Only	1.22222	0.777778	1.1	2.3	2.3
his-41	9	10	11	13	4	22	Tau Only	1.22222	0.444444	1.3	2.2	2.2
smo-1	1	1	1	2	1	1	Abeta Only	1	1	2	1	2
mars-1	1	1	1	2			Abeta Only	1		2		2
CELE_T14G8	1	1	1	2			Abeta Only	1		2		2
rpn-2	1	1	1	2			Abeta Only	1		2		2
pam-1	1	1	1	2			Abeta Only	1		2		2
rla-1	1	2	2	2	1	1	Abeta Only	2	1	1	0.5	2
C37A2	1	1	2	2	1	1	Abeta Only	2	1	2	1	2
CELE_T23B3	1	1	1	2			Abeta Only	1		2		2
bub-1	1	1	1	2			Abeta Only	1		2		2
CELE_Y70C5C	1	1	1	2			Abeta Only	1		2		2
C16C10	1	1	1	2			Abeta Only	1		2		2
glp-4	1	1	1	2			Abeta Only	1		2		2
rpl-36	1	2	2	1	1	1	Abeta Only	2	1	0.5	0.5	2
cyc-2	1	1	2	2	1	1	Abeta Only	2	1	2	1	2
CELE_Y22D7AL	1	1	2	2	1	1	Abeta Only	2	1	2	1	2
iffb-1	1	1	2	1			Abeta Only	2		1		2
glh-4	1	1	2	1			Abeta Only	2		1		2
sec-24	1	1	1	2			Abeta Only	1		2		2
CELE_F44E7	1	1	1	2			Abeta Only	1		2		2
egl-45	1	1	1	2			Abeta Only	1		2		2
rps-25	1	1	2	1			Abeta Only	2		1		2
rpl-34	1	1	1	1	1	2	Tau Only	1	1	1	2	2
iars-1	1	1	2	1			Abeta Only	2		1		2
lars-1	1	1	1	2			Abeta Only	1		2		2
CELE_F49E2	1	1	2	1			Abeta Only	2		1		2
rps-24	1	1	1	2			Abeta Only	1		2		2
cpn-3	1	2	2	3	1	1	Abeta Only	2	1	1.5	0.5	2
CELE_Y37E3	1	1	1	2			Abeta Only	1		2		2
kdp-1	1	1	1	2			Abeta Only	1		2		2
rps-13	2	1	2	2	1	2	Abeta & Tau	1	0.5	2	2	2
ndk-1	1	3	2	5	1	1	Abeta Only	2	1	1.66667	0.333333	2
rps-10	1	1	1	2	1	1	Abeta Only	1	1	2	1	2
CELE_F10E7	1	1	1	2			Abeta Only	1		2		2
cyn-7	1	1	1	2			Abeta Only	1		2		2
rpl-24	1	1	2	2			Abeta Only	2		2		2
rpl-21	1	1	1	1	1	2	Tau Only	1	1	1	2	2
lbp-2	1	1	2	2			Abeta Only	2		2		2
let-716	1	1	2	2			Abeta Only	2		2		2
ftn-2	1	7	2	4			Abeta Only	2		0.571429		2
let-418	1	1	1	2			Abeta Only	1		2		2
rpl-20	1	1	1	1	1	2	Tau Only	1	1	1	2	2
perm-2	5	24	10	19	1	11	Abeta Only	2	0.2	0.791667	0.458333	2
cyn-5	1	1	1	2			Abeta Only	1		2		2
nduf-7	1	1	1	2	1	1	Abeta Only	1	1	2	1	2
rps-5	1	2	2	1			Abeta Only	2		0.5		2
rab-6	1	1	1	2			Abeta Only	1		2		2
rpl-13	1	1	1	1	1	2	Tau Only	1	1	1	2	2
unc-60	1	1	1	2			Abeta Only	1		2		2
msra-1	1	1	1	2			Abeta Only	1		2		2
vha-8	1	1	1	2			Abeta Only	1		2		2
C55A6	1	1	2	2			Abeta Only	2		2		2
CELE_Y53G8AR	1	1	1	2			Abeta Only	1		2		2
vdac-1	1	1	1	2	1	1	Abeta Only	1	1	2	1	2
isp-1	1	1	1	2	1	1	Abeta Only	1	1	2	1	2
rps-0	3	4	6	6	1	3	Abeta Only	2	0.333333	1.5	0.75	2
lec-1	1	1	1	2	1	1	Abeta Only	1	1	2	1	2
F27D4	2	1	2	2			Abeta Only	1		2		2
perm-4	1	32	2	23	1	5	Abeta Only	2	1	0.71875	0.15625	2
C31C9	1	1	1	2			Abeta Only	1		2		2
tald-1	1	1	1	2			Abeta Only	1		2		2
rack-1	1	1	2	2			Abeta Only	2		2		2
let-92	1	1	1	1	1	2	Tau Only	1	1	1	2	2
mtch-1	1	1	1	2			Abeta Only	1		2		2
ubh-4	1	1	1	2			Abeta Only	1		2		2
idha-1	1	1	1	2			Abeta Only	1		2		2
eif-2alpha	1	1	1	2			Abeta Only	1		2		2
vha-11	1	1	2	1			Abeta Only	2		1		2
T05H10	1	1	1	2			Abeta Only	1		2		2
acdh-8	1	1	1	2			Abeta Only	1		2		2
CELE_F33D11	1	1	2	2			Abeta Only	2		2		2
CELE_W10C8	1	1	2	1			Abeta Only	2		1		2
tiar-1	1	1	1	2			Abeta Only	1		2		2
rpt-4	1	1	1	2			Abeta Only	1		2		2
rpt-6	1	1	1	2	1	1	Abeta Only	1	1	2	1	2
rpt-3	1	1	1	2			Abeta Only	1		2		2
crt-1	1	1	2	2			Abeta Only	2		2		2
B0303	1	1	1	2			Abeta Only	1		2		2
idh-1	1	1	2	2			Abeta Only	2		2		2
asp-4	1	1	1	2	1	1	Abeta Only	1	1	2	1	2
sup-46	1	1	1	2			Abeta Only	1		2		2
cts-1	1	1	2	2	1	1	Abeta Only	2	1	2	1	2
ppm-1	1	1	1	2			Abeta Only	1		2		2
pdi-3	1	1	2	1	1	1	Abeta Only	2	1	1	1	2
gas-1	1	1	1	2			Abeta Only	1		2		2
usp-14	1	1	1	2			Abeta Only	1		2		2
cct-4	1	1	1	2			Abeta Only	1		2		2
cct-1	1	1	1	2			Abeta Only	1		2		2
riok-3	1	1	1	2			Abeta Only	1		2		2
cct-3	1	1	2	2			Abeta Only	2		2		2
hrpf-1	1	1	1	2			Abeta Only	1		2		2
dpy-18	1	1	1	2			Abeta Only	1		2		2
tomm-70	1	1	1	2			Abeta Only	1		2		2
ifa-4	4	3	6	2	6	6	Tau Only	1.5	1.5	0.666667	2	2
ifa-1	6	3	6	2	6	6	Tau Only	1	1	0.666667	2	2
rps-28	1	1	1	2	1	1	Abeta Only	1	1	2	1	2
sdha-2	1	1	1	2			Abeta Only	1		2		2
sacy-1	1	1	2	1	1	2	Abeta & Tau	2	1	1	2	2
nxf-1	1	1	1	2			Abeta Only	1		2		2
tcc-1	1	1	1	2	1	1	Abeta Only	1	1	2	1	2
abcf-3	1	1	1	2			Abeta Only	1		2		2
E01A2	1	1	1	2			Abeta Only	1		2		2
swsn-1	1	1	1	2	1	1	Abeta Only	1	1	2	1	2
qars-1	1	1	2	1			Abeta Only	2		1		2
rme-1	1	1	1	2			Abeta Only	1		2		2
zen-4	1	1	1	2			Abeta Only	1		2		2
mcm-3	1	1	1	2			Abeta Only	1		2		2
mcm-6	1	1	1	2			Abeta Only	1		2		2
CELE_H06I04	1	1	2	1			Abeta Only	2		1		2
cin-4	1	1	1	2	1	1	Abeta Only	1	1	2	1	2
rfp-1	1	1	1	2			Abeta Only	1		2		2
