# Supplementary material for: The aggregate proteome of Caenorhabditis elegans mitochondria implicates shared mechanisms of aging and Alzheimer’s disease
Source: Front Aging Neurosci. 2026 Jan 13;17:1713391. doi: 10.3389/fnagi.2025.1713391 (PMC12835372; doi:10.3389/fnagi.2025.1713391)
Supplement: Supplementary file 2 [file Table_2.xlsx]

## Sheet: Sheet1
Supplementary Table 2: List of prioritized 17 mitochondrial proteins recurrent in C. elegans insoluble aggregates and human AD datasets.
			C.elegans mitochondrial insoluble aggregate proteomics data								Human AD aggregate proteomics data				Dey et al., Human AD Serum Proteomics data
C.elegans Protein.ID	Human ortholog	Full name	Aging_Day1	Aging_Day5	Abeta_Day1	Abeta_Day5	Tau_Day1	Tau_Day5	Triggered_By	Max_FC	AMC degree	AD degree	Human AD-Abeta interactome influence score	Human Tau influence score	CT-AVG	AD-AVG	Disease_association
vha-13	ATP6V1A	ATPase H+ Transporting V1 Subunit A	1	2	8	10	1	17	Abeta & Tau	8.5	19	38	1.95486	2.10346	113022	101724	Early Childhood Epileptic Encephalopathy
tbb-4	TUBB4B	Tubulin Beta 4B Class Ivb	3	9	18	66	14	353	Abeta & Tau	39.2222	3	5	3.25138		478599	364656	Polyneuropathy
inf-1	EIF4A1	Eukaryotic Translation Initiation Factor 4A1	1	3	9	12	1	3	Abeta Only	9	15	35	1.88576	2.18457	125298	119505	Cancer
enol-1	ENO1	Enolase 1	1	1	4	7	1	2	Abeta & Tau	7	21	28	1.70498	2.28745	4.56803e+06	3.41645e+06	Cancer
gdh-1	GLUD1	glutamate dehydrogenase 1	2	1	16	10			Abeta Only	10	26	65	2.48863	2.35277	922962	311954	Hyperinsulinemic hypoglycemia,familial,6
alh-8	ALDH6A1	Aldehyde Dehydrogenase 6 Family Member A1	1	1	5	5			Abeta Only	5	8	16	1.76509	2.04925	98279.3	47927.7	Leigh Disease
enpl-1	HSP90B1	Heat Shock Protein 90 Beta Family Member 1	3	3	11	10	1	1	Abeta Only	3.66667	71	99	3.38038	1.67593	2.19309e+06	1.54784e+06	Cancer
aldo-2	ALDOC	Aldolase, Fructose-Bisphosphate C	1	1	4	4	1	7	Abeta & Tau	7	5	26	1.68456	2.18831	4.80769e+06	3.58025e+06	N/A
pygl-1	PYGM	glycogen phosphorylase, muscle associated	1	1	2	10			Abeta Only	10	43	72	3.23174	1.76422	772918	635266	Glycogen Storage Disease Type V
eef-2	EEF2	eukaryotic translation elongation factor 2	4	3	39	45	1	1	Abeta Only	15	63	111	3.73546	1.7688	1.287e+06	1.00349e+06	SPINOCEREBELLAR ATAXIA 26
daf-21	HSP90AA1	heat shock protein 90 alpha family class A member 1	5	4	46	64	2	14	Abeta & Tau	16	124	208	4.99715	1.53061	2.76571e+06	1.72125e+06	Mammary Neoplasms
ogdh-1	OGDH	Oxoglutarate Dehydrogenase	1	4	4	6			Abeta Only	4	21	47	1.8948	1.9433	14254.6	11145.7	Mitochondria associated neurological disorders
sqst-1	SQSTM1	sequestosome 1				3			Abeta Only	3	8	10	2.05479	2.20226	7857.73	7661.2	Amyotrophic Lateral Sclerosis
apb-1	AP1B1	Adaptor Related Protein Complex 1 Subunit Beta 1/Clathrin Assembly Protein Complex 1 Beta Large Chain	1	1	1	3	1	5	Abeta & Tau	5	35	58	2.22164	2.15987	90571.9	76431.2	N/A
sca-1	ATP2A3	ATPase Sarcoplasmic/Endoplasmic Reticulum Ca2+ Transporting 3	1	1	1	10	1	9	Abeta & Tau	10	55	77	2.81297	1.82388	15072.6	21560.1	N/A
gpi-1	GPI	Glucose-6-Phosphate Isomerase	1	1	2	1	1	9	Abeta & Tau	9	22	52	2.11403	1.93739	604968	474422	N/A
eat-6	ATP1A3	ATPase Na+/K+ transporting subunit alpha 3	1	1	1	4	1	35	Abeta & Tau	35	70	84	3.10106	1.77294	80934	82952.7	DYSTONIA 12,Epilepsy
