# Supplementary material for: The aggregate proteome of Caenorhabditis elegans mitochondria implicates shared mechanisms of aging and Alzheimer’s disease
Source: Front Aging Neurosci. 2026 Jan 13;17:1713391. doi: 10.3389/fnagi.2025.1713391 (PMC12835372; doi:10.3389/fnagi.2025.1713391)
Supplement: Supplementary file 3 [file Table_3.xlsx]

## Sheet: Sheet1
Supplementary Table 3: Post-translational modifications detected in mitochondrial insoluble-aggregate proteins across age and AD-model backgrounds. Shown are PTMs identified by LC–MS/MS and PEAKS analysis for C. elegans proteins and their human orthologs in mitochondrial insoluble fractions isolated from wild-type (SJ4103), Aβ-expressing (CL2355), and tau-expressing (VH255) strains at adult days …
			SJ4103			CL2355			VH255
C. elegans	Human		Day1	Day5	Day9	Day1	Day5	Day9	Day1	Day5	Day9
pygl-1	PYGM	M266o		+	+		+	+
		M410o			+			+
		M302o					+	+
		M446o						+
sca-1	ATP2A3	S61p							+
		K503a								+
		M442o		+	+
		S669p	+
sqst-1	SQSTM1	M442o					+	+
		S669p				+
		M370o		+	+		+	+
		S597p	+			+
erm-1		M101o						+
		S504p								-	+
inf-1	EIF4A1	M161o	-		+	-		+
		M174o	+	+	+	+	+	+
		M183o		+	+		+	+
		M212o			+			+
		V321a	-	-	-	-	-	-
eef-2	EEF2	K414a		+			+
tbb-4	TUBB4B	I163a		+			+
		M257o	+	+	+	+	+	+
		M316o			+			+
		K379a	+			+
		M388o	+	+	+	+	+	+
aldo-2	ALDOC	T41p	+	-		+	-
		T43p	+	-		+	-
		T122p		+	-	+	-
		R262a	+			+
		S40p								+
alh-8	ALDH6A1	Y433p	+			+
eat-6	ATP1A3	T391a		+			+
		T611p	-	-	+	-	-	+
		T613p	-	+	+	-	+	+	-	-	-
		K700a	+		+	+		+
		K700a	+		+	+		+
		M707o	+	+	-	+	+	-
		S715p	-	+		-	+
daf-21	HSP90AA1	T76a		+			+
		M698o		+			+
enpl-1	HSP90B1	M474o		+	+		+
		M518o		+	+		+
		K676a							+
		S681p							+
gdh-1	GLUD1	S6p	-	+		-	+
		K88a		+			+
		K190a	+	+		+	+
		M204o	+			+
vha-13	ATP6V1A	M23o		+	+		+	+
		M28o		+	+		+	+
		M273o	+	+	+	+	+	+
		M307o	+	+	+	+	+	+
		M357o	+	+	+	+	+	+
		S400p	+	-		+	-
		M533o		+			+
		M597o			+			+
